# Supplementary material for: Neuroimmune Dysregulation and the Role of IL-10 in Depression: A Systematic Review
Source: Brain Sci. 2026 May 22;16(6):548. doi: 10.3390/brainsci16060548 (PMC13297313; doi:10.3390/brainsci16060548)
Supplement: Supplementary file 1 [file brainsci-16-00548-s001.zip]

Archive with 1 entries (1 files):
- brainsci-4315527-supplementary.pdf
